# Supplementary material for: Vasa nucleates asymmetric translation along the mitotic spindle during unequal cell divisions
Source: Nat Commun. 2022 Apr 20;13:2145. doi: 10.1038/s41467-022-29855-8 (PMC9021227; doi:10.1038/s41467-022-29855-8)
Supplement: Supplementary file 16 — Source Data [file 41467_2022_29855_MOESM16_ESM.xlsx]

## Sheet: Figs 2-3 Summary
Veg Spin	Fig 2d-f											Ani Spin	Fig 2a-c													Half Spin Veg		Fig.3a-c_V									Half Spin Ani		Fig.3a-c_A
KV25													KV-Mphase01													HalfSpinV1-KV43-0131			2AR & 3AR (Red channel on side 1 and side2)								HalfSpinA1-KV44-0131
KV-Mphase2													KV3-1210													0420-KV-HalfVS01											0411-KV-Half-ASpin05
KV-VegSpin													KV7-1212													0420-KV-HalfVS03											0411-KV-Half-ASpin08
Average of 3
Unconverted	Average	Embryo1	Embryo2	Embryo3		Converted Kaede	Average	Embryo1	Embryo2	Embryo3			Average of 3
maxV/A	2.17308	1.72368	2.36364	2.5		maxV/A	1.06024	1.07955	1.03488	1.04839			Unconverted	Average	Embryo1	Embryo2	Embryo3		Converted Kaede	Average	Embryo1	Embryo2	Embryo3
maxV	1.50667	1.31	1.56	1.65		maxV	0.88	0.95	0.89	0.65			maxA1/A2	1.06009	1.05682	1.06173	1.06173		maxA1/A2	1.00747	1.12903	1.03226	0.861111				Vegetal	Converted Kaede	Average	Embryo1	Embryo2	Embryo3
maxA	0.693333	0.76	0.66	0.66		maxA	0.83	0.88	0.86	0.62			maxA1	0.77	0.52	0.93	0.86		maxA1	0.88	0.7	0.96	0.62					Slope ratio	0.994667	1.0039	0.9964	0.9837
													maxA2	0.73	0.5	0.88	0.81		maxA2	0.83	0.62	0.93	0.72					Animal		-0.0059	-0.0242	-0.0545
																												Vegetal		-0.0098	-0.0206	-0.0382
MAX Kaede	Average	Embryo1	Embryo2	Embryo3
Unconverted Kaede max V/A	2.17	1.72	2.36	2.5									Unconverted Kaede	Average	Embryo1	Embryo2	Embryo3
Converted Kaede max V/A	1.06	1.08	1.03	1.04									Unconverted	1.06	1.06	1.05	1.06										Animal	Converted Kaede	Average	Embryo1	Embryo2	Embryo3
													Converted Kaede max A1/A2	1	1.12	1.03	0.86											Slope ratio	1.01943	1.01	1.0065	1.0418
																												Side1		-0.025	-0.0051	-0.0712
																												Side2		-0.035	-0.0116	-0.0294
[truncated: 1 more columns]

## Sheet: Fig2a-c_e1
	Time	2A-G	2A-R	3A-G	3A-R	Normalized	Time	2A-G	2A-R	3A-G	3A-R
	0min	30729.4	30323.9	35996.3	28871		0min	1.00001	1.00003	1.00001	1
		29647.1	27705.2	33941.7	26951.9			0.964791	0.913669	0.94293	0.933528
	1min	26552.4	26430.6	30988.1	24904.6		1min	0.864084	0.871635	0.860878	0.862617
		24500.7	24720.8	28904.4	22601.1			0.797314	0.815249	0.802988	0.78283
	2min	21980.6	22702.1	26765.9	22544.2		2min	0.715304	0.748675	0.743581	0.780858
		19826.4	20528.8	24591	21544.2			0.645202	0.677004	0.683159	0.746221
	3min	19028.7	18989.2	22345.4	20502.6		3min	0.619242	0.62623	0.620775	0.710145
		17065.6	18497.6	19502.1	20041.5			0.555358	0.61002	0.541786	0.694174
	4min	17453.8	18922.8	19067.5	18064.2		4min	0.567992	0.624042	0.529712	0.625688
		16904.2	18115.7	18053.7	16445.3			0.550105	0.597425	0.501547	0.569613
	5min	15676.9	18248.8	18314.3	15825.9		5min	0.510168	0.601813	0.508788	0.54816
		15682.2	17487.3	17427.9	15751.3			0.510339	0.5767	0.484163	0.545574
	6min	16051.6	17617.3	17969.2	15453.3		6min	0.522359	0.580988	0.499201	0.535253
		15684.7	16826.7	17688.8	15172.3			0.510421	0.554916	0.491411	0.525519
	7min	14756.3	16210.7	17026.5	15085.6		7min	0.480207	0.534599	0.473012	0.522517
		14706.1	15751.8	16424.2	14255.3			0.478575	0.519466	0.45628	0.493759
	8min	14483.7	15368	15404.6	13983.4		8min	0.471335	0.506809	0.427952	0.48434
		14536.5	15697.5	15795.4	14686.6			0.473053	0.517676	0.43881	0.508696
	9min	14401.3	15194.3	15414.3	14256.8		9min	0.468656	0.501081	0.428222	0.493811
	9.5MIN	14401.3	15194.3	15414.3	14256.8			0.468656	0.501081	0.428222	0.493811

## Sheet: Fig2a-c_e2
Time	1A-G	1A-R	2A-G	2A-R	Normalized	Time (min)	1A-G	1A-R	2A-G	2A-R
0min	31606.6	5097	29511.9	5000.24	29511.9	0	1	1	1	1
	28414	26977.3	26623.7	30891.2	26623.7	1	0.898988	5.29277	0.902133	6.17795
	29214.2	26971.5	27413.9	30194.8	27413.9		0.924307	5.29165	0.928909	6.03866
1min	28065.3	25666.8	25714.7	30093.1	28714.7		0.887957	5.03567	0.871332	6.01833
	27096.3	25294.7	28594	28295.8	28594		0.857298	4.96267	0.968896	5.65889
	27052.5	24181	29448.3	28364.2	29448.3		0.855911	4.74416	0.997843	5.67256
2min	28195.9	24268.5	29965.6	29891.2	29965.6		0.892089	4.76133	1.01537	5.97796
	26678	24460.4	28064.6	29684.8	30064.6		0.844063	4.79898	0.950957	5.93667
3min	31121.2	24634.4	31724.9	29019.4	31724.9	3	0.984641	4.83312	1.07499	5.80359
	30024.2	24423.8	31187	29385.8	33187		0.949934	4.7918	1.05676	5.87688
	30291.3	23222.7	30930	28362.9	30930		0.958385	4.55615	1.04805	5.6723
	31474.4	24268.5	30226.8	27907.8	30226.8		0.995816	4.76133	1.02422	5.58129
	31359.7	24460.4	27391.1	26265.8	27391.1		0.992188	4.79898	0.928138	5.25291
	32213.8	24634.4	26069.7	26888	26069.7	5	1.01921	4.83312	0.883362	5.37735
6min	29672	22423.8	26732.3	25135.5	26732.3		0.938789	4.39941	0.905811	5.02685
	31804.9	21222.7	28097	25709.8			1.00627	4.16376	0.952057	5.14171
	26768.9	20679.5	28386.5	25974.7			0.84694	4.05718	0.961864	5.1947
	27194.7	20757.3	28345.7	25514.9			0.860411	4.07245	0.960484	5.10272
	27050.1	21198.4	28693.4	25189.4		7	0.855836	4.159	0.972265	5.03763
	24381.8	20210.8	26884	24710.8			0.771412	3.96523	0.910953	4.94191
	23068.7	20290.6	24201.1	22951.6			0.729869	3.98088	0.820046	4.5901
	23255.4	20082.3	24987.3	23160			0.735777	3.94003	0.846683	4.63178
	23742.1	20800.1	26107.3	23754			0.751176	4.08086	0.884636	4.75058
9min	23752.6	20291	24394.2	22678.7		9	0.751507	3.98097	0.826587	4.53551
	25530.3	21204.2	25707.9	23604.7			0.807753	4.16013	0.8711	4.7207
	27027.3	20391.7	27397.1	22832.1			0.855114	4.00073	0.928339	4.5662
	25715	20476.6	26089.9	23498.3			0.813595	4.01737	0.884046	4.69943
	24942.1	20620.1	25775.1	23199.4			0.789141	4.04554	0.873379	4.63965
	26340.3	20068.5	26967.5	23563.4		11	0.833379	3.93731	0.913783	4.71245
	24000.9	19758.3	23600	21777.8			0.759363	3.87645	0.799677	4.35535
12min	24176.3	19220.8	23584.3	20554.3			0.764911	3.77101	0.799145	4.11067
	23216.9	18720.1	22350.4	19593.1			0.734558	3.67278	0.757335	3.91843

## Sheet: Fig2a-c_e3
Time	1A-G	1A-R	2A-G	2A-R	Normalized	Time	1A-G	1A-R+N1	2A-G	2A-R
	39357.8
0.5min	36618.4	25125	40087.8	25201.3		0min	1.00002	1	1.00002	1.00001
	36071.7	24055.5	37980.6	23683.7			0.930417	0.957431	0.947454	0.939791
	36825.9	21856.8	38344.9	22279.8			0.916525	0.869923	0.956542	0.884086
1min	36795.6	21683	39148.4	22210.2		1min	0.935688	0.863004	0.976587	0.881324
	37252.5	21422.2	37833.6	21709.5			0.934918	0.852625	0.943788	0.861453
	35241.9	21316.1	37708.8	22102.6			0.946529	0.848404	0.940674	0.877054
2min	35480.5	20590.6	36714.2	21329.5		2min	0.895442	0.819528	0.915864	0.846375
	34834.3	18606.6	34785.8	20170.1			0.901503	0.740559	0.867758	0.800368
	34088.3	20419.5	32821.4	19644.6			0.885085	0.812716	0.818755	0.779515
3min	34486.6	17854.2	33718.1	18322.2		3min	0.86613	0.710614	0.841124	0.727043
	30670.4	18289	32893.9	19089.3			0.87625	0.727919	0.820563	0.757484
	32794.5	17554.9	32049.8	18912.1			0.779286	0.698704	0.799506	0.75045
4min	30460.5	17512.3	32722.4	18499.3		4min	0.833256	0.697005	0.816285	0.734071
	30258.8	16530.1	32284.8	18081.9			0.773955	0.657915	0.80537	0.717509
	28813.8	15358.1	31207.7	17025			0.76883	0.611267	0.778499	0.67557
5min	29537.2	16287.1	31591.6	17644.2		5min	0.732113	0.648243	0.788076	0.700137
	28435.8	14886.6	30263.1	15783.4			0.750495	0.592502	0.754935	0.626299
	28002.2	14835	28687.7	15631.1			0.722509	0.590446	0.715636	0.620258
6min	25318.7	14316.2	27491.4	14877.9		6min	0.711493	0.569798	0.685794	0.590371
	25708.8	13505.4	26396.2	14012.7			0.643309	0.537526	0.658473	0.556036
	25743.7	12855.9	27107.7	13277.4			0.65322	0.511678	0.676221	0.526859
7min	25540.6	13471.4	26168.5	13983.7		7min	0.654108	0.536174	0.652792	0.554888
	24208.9	13190.6	26467.9	13466.2			0.648948	0.525001	0.660262	0.534353
	24888.8	13065	24144.6	13227.8			0.615111	0.520001	0.602305	0.52489
	22711.9	12274.6	24993.5	12576.9			0.632385	0.488542	0.623482	0.499062
8min	23203.1	12793.3	23158.5	13212.8		8min	0.577074	0.509187	0.577707	0.524295
	22177.5	12288.1	23150.1	12560.4			0.589555	0.489078	0.577496	0.498409
	22055.1	12982.5	22317.5	13188.1			0.563496	0.516715	0.556728	0.523315
9min	23106	11254.6	23170.2	11536.2		9min	0.560387	0.447946	0.577997	0.457767
		12094.1	23962.3	12613.4

## Sheet: Fig2d-f_e1
Fig 2. KV25
						Normalized
	Time	A4A-G	4A-R	V5A-G	V5A-R	Time	4A-G	4A-R	V5A-G	V5A-R
	0min	28533.1	9750.4	29327.7	9595.58	0min	1	1.00004	1.00003	1.00006
		26276	9550.4	28147	9494.58		0.920899	0.979528	0.959764	0.989534
	1min	25176	9700.4	27147	9394.58	1min	0.882347	0.994913	0.925666	0.979112
		26533.1	9703.64	29327.7	9324.53		0.929908	0.995245	1.00003	0.971811
		26285.2	9503.46	32556.1	9391.39		0.921221	0.974714	1.11011	0.97878
	2min	25454.8	9010.91	35281.8	9268.83	2min	0.892118	0.924196	1.20305	0.966007
		25430.1	8951.04	38561.6	8926.27		0.891251	0.918056	1.31488	0.930305
		25375.4	8092.57	37778	8449.3		0.889335	0.830007	1.28817	0.880594
	3min	24892.9	7920.41	35122.6	8254.15	3min	0.872425	0.81235	1.19762	0.860255
		23797.7	7925.08	32570	8012.3		0.834043	0.812829	1.11058	0.83505
		23122.2	7953.66	29046.9	7637.98		0.810366	0.81576	0.990448	0.796037
	4min	23018.4	7566.49	28450.6	7798.47	4min	0.80673	0.776051	0.970115	0.812764
		22287.3	7540.58	26911.5	7699.55		0.781105	0.773393	0.917637	0.802454
		22361.8	7521.18	26816.6	7300.32		0.783717	0.771403	0.9144	0.760846
	5min	22006.4	7852.27	28037.5	7350.65	5min	0.77126	0.805361	0.95603	0.766092
		22082	7773.03	28074.8	7412.39		0.773912	0.797234	0.957302	0.772526
		21831.3	7784.26	27165.3	7270.29		0.765126	0.798385	0.926289	0.757716
	6min	20641.3	7532.46	28668.5	7568.22	6min	0.723417	0.77256	0.977545	0.788768
		19947.2	7631.63	27817.3	7573.7		0.699093	0.782731	0.948522	0.789338
		19272.3	7697.17	27188.4	7137.62		0.675439	0.789454	0.927077	0.74389
	7min	19455.9	7557.38	27098.5	7188.71	7min	0.681873	0.775116	0.924012	0.749215
		19454	7585.5	9377.59	4492.85

## Sheet: Fig2d-f_e2
TIME	2A-G	2A-R	3A-G	3A-R	4A-G	4A-R	5A-G	5A-R
1min	31068.6	21767.1	43603.5	29011.8	46290.3	31614.5	50923.8	30797.4
	30071.9	20786.9	40279.9	25575.3	43169.3	28193.9	48216.4	29081.8
2min	37236.4	20832.3	36179.7	23900.5	39522.5	26838	44402.1	29325.5
	32700.8	21970.7	31176.7	23036.3	33951.5	26317.1	37586.3	29597.6
3min	32116.4	22004.9	30401.1	21881.1	33313.5	24977.7	36038	28379
	32637.3	21878.1	28890.5	19915.8	30952.5	22594	33627.6	26241.5
4min	33729.8	23471.8	27997.4	19593.5	30071.5	21944.4	32686.6	25177.3
	32473.6	22204.9	26019.2	17435.4	28057.2	19543.1	31159.2	22890.6
5min	31291	23711.6	24652.8	17996	26779.2	19965.7	29261.8	23041.3
	29657.5	21701.6	23961.2	17880.4	26201.1	19672.7	26177.8	20013.9
6min	28744.5	23229.9	23465.5	21051.9	26810	22293.3	24192.1	20299.7
	28433.4	22482.9	23810.5	20998.9	23365.6	21009.6	21968.4	18921.8
7min	27453.3	22801.6	21847.3	19685.9	20923.3	18954.4	21383.2	18697
	27676.9	20554.4	23219.3	17692.5	23248.2	17632.1	22136.4	16917.8
8min	27129	18754.8	22728.4	17660.8	22863	17670.5	22339.4	16608.2
	27268.2	22090.6	22616.4	20953.3	23982.1	21019.5	23368.4	19876.4
9min	26857.7	16545.8	21364.5	15755.2	21793.2	15984	21772.9	15263.8
	25389.8	18317.4	22014.1	18150.6	22474.9	18544.6	22976.6	17761.5
10min	25558	18356.9	20912.7	17884.1	23384.5	18536.4	23161.7	17689.1
	25605	15596	21376.3	15871.2	22091.6	16169.1	21348.3	14833.3
TIME	V 2A-G	A 3A-G	TIME	V 2A-R	A 3A-R	A 4A-R	V 5A-R
1min	31068.6	43603.5	1min	21767.1	29011.8	31614.5	30797.4
	30071.9	40279.9		20786.9	25575.3	28193.9	29081.8
2min	37236.4	36179.7	2min	20832.3	23900.5	27838	29325.5
	43700.8	31176.7		21970.7	23036.3	26317.1	27597.6
3min	46116.4	30401.1	3min	22004.9	21881.1	26977.7	28379
	48637.3	28890.5		21878.1	19915.8	26594	26241.5
4min	45729.8	28997.4	4min	23471.8	19593.5	22944.4	24177.3
	35473.6	26019.2		22204.9	17435.4	21543.1	22890.6
5min	31291	24652.8	5min	23711.6	17996	20965.7	23041.3
	30657.5	23961.2		21701.6	17880.4	20672.7	20013.9
6min	29744.5	23465.5	6min	23229.9	21051.9	22293.3	20299.7
	28433.4	23810.5		22482.9	20998.9	21009.6	18921.8
7min	27453.3	21847.3	7min	22801.6	19685.9	18954.4	18697
	27676.9	23219.3		20554.4	17692.5	18632.1	16917.8
8min	27129	22728.4	8min	18754.8	17660.8	17670.5	16608.2
	27268.2	22616.4		22090.6	20953.3	21019.5	19876.4
9min	26857.7	21364.5	9min	16545.8	15755.2	15984	15263.8
	25389.8	22014.1		18317.4	18150.6	18544.6	17761.5
10min	25558	20912.7	10min	18356.9	17884.1	18536.4	17689.1
	25605	21376.3		15596	15871.2	16169.1	14833.3
Normalized
TIME	V 2A-G	A 3A-G	TIME	A 4A-R	V 5A-R
1min	1.00002	1.00001	1min	1.00002	1
	0.967937	0.923787		0.891817	0.944291
2min	1.19854	0.829753	2min	0.88056	0.952206
	1.40662	0.715013		0.832452	0.896099
3min	1.48437	0.697226	3min	0.853347	0.921474
	1.56551	0.66258		0.84121	0.852067
4min	1.47193	0.665032	4min	0.725766	0.785043
	1.1418	0.59673		0.681442	0.743262
5min	1.00718	0.565393	5min	0.663176	0.748158
	0.986786	0.549531		0.65391	0.649857
6min	0.957398	0.538162	6min	0.705171	0.659137
	0.9152	0.546075		0.664565	0.614394
7min	0.883652	0.501049	7min	0.599558	0.607097
	0.89085	0.532516		0.589361	0.549326
8min	0.873215	0.521259	8min	0.558944	0.539273
	0.877694	0.51869		0.664879	0.645391
9min	0.864481	0.489979	9min	0.505599	0.49562
	0.817234	0.504876		0.586595	0.57672
10min	0.822646	0.479616	10min	0.586334	0.574369
	0.824159	0.490249		0.511453	0.481641

## Sheet: Fig2d-f_e3
					Time	1A-G	1A-R	2A-G	2A-R	V 3A-G	V3A-R	A 4A-G	A4A-R
					0min	11293.7	767.483	9647	739.508	4669.32	697.776	9410.35	734.877
						10401	3946.13	8704.07	3914.63	4361.06	1575.24	8203.32	3095.75
						8457.79	5052.11	5083	4642.62	3855.56	1798.61	7465.55	3666.48
					2min	8242.21	4891.57	5013.8	4322.72	3476.37	1916.02	7430.21	3564.37
						8458.54	5051.42	5313.77	4127.63	3564.08	2169.55	7466.44	3408.85
						9018.07	5333.38	5300.19	4217.34	3736.48	2376.58	7585.36	3301
					4min	8657.72	4568.17	5188.71	3825.85	3932.16	2519.34	7419.88	2901.55
						7202.82	4121.36	5361.53	3414.25	4388.56	2801.67	7418.48	2732.18
						6600.97	3628.03	5389.01	2698.75	4323.98	3210.48	7090.01	2423.93
					6min	6345.53	3358.05	5298.92	2817.66	5124.24	2906.27	7002.44	2419.86
						5555.96	2771.14	5461.9	2832.9	6857.25	3130.37	6719.6	2416.7
						5421.87	2649.46	5057.6	2789.28	6946.75	2930.23	6570.28	2454.36
					8min	5451.95	2597.03	5683.96	3504.63	7379.5	3348.85	5501.97	3102.16
						5462.23	2530.77	5993.13	3181.17	7730.26	3168.43	5434.91	2800.73
						5189.49	2569.73	5651.07	3330.1	7710.14	3391.99	5259.95	3007.07
					10min	5045.62	2274.62	5650.65	2726.42	6900.62	2781.79	4414.81	2352.95
						4839.57	1950.47	5599.55	2195.34	6068.82	2245.3	4388.13	1940.23
						4710.06	1973.02	5483.66	2273.21	5697.65	2251.1	5198.89	2014.05
					12min	4590.51	1982.01	5508.44	2513.81	5050.64	2381.02	4207.38	2144.16
						4466.52	1918.46	5424.76	2368.19	5191.17	2142.23	4208.5	2063.43
						4801.12	1720.34	5219.65	1996.48	4998.7	1884.44	4077.14	1763.28
					14min	4640.28	1561.6	5402.92	1903.87	3959	1795.1	4111.04	1650.27
						4368.02	1377.01	5238.57	1621.97	3839.87	1601.3	4075.79	1469.51
						4386.01	1440.02	5117.18	1674.49	3545.35	1507.25	4027.01	1501.21
					16min	4373.04	1470.62	5211.32	1669.63	3427.36	1440.8	4112.24	1527.03
						4000.44	1437.5	5019.73	1658.39	3363.78	1423.73	4916.24	1553.29
						4236.44	1370.41	5219.59	1572.25	3358.28	1344.9	4193.01	1478.8
					18min	4083.33	1366.16	5509.52	1581.45	3333.61	1275.91	4136.92	1395.03
						4117.98	1277.16	5589.56	1440.88	3398.32	1209.08	4158.39	1257.94
						3720.56	1240.43	5280.69	1436.75	3256.92	1119.11	4154.93	1151
					20min	3612.07	1229.01	5017.19	1437.5	3214.87	1123.49	4017.83	1149.84
						3596.04	1345.26	5125.53	1505.92	3236.27	1011.7	4081.85	1148.82
						3805.02	1177.68	5240.24	1343.9	3283.49	1013.8	4285.13	1097.9
					Final raw dta					Vegetal side		Animal side
					Time	1A-G	1A-R	2A-G	2A-R	V3A+1A-G	V3A+1A-R	A4A+2A-G	A 4A+2A-R
					0min	8293.72	767.483	9647	739.508	4669.32	767.483	9410.35	739.508
						8400.96	3946.13	8704.07	3914.63	4361.06	4046.13	8203.32	4014.63
						8457.79	5052.11	8083	4642.62	3855.56	4252.11	7465.55	4342.62
					2min	8242.21	4891.57	8013.8	4322.72	3476.37	4091.57	7430.21	4322.72
						8458.54	5051.42	5313.77	4127.63	3564.08	3851.42	7466.44	4227.63
						9018.07	5333.38	5300.19	4217.34	3736.48	3633.38	7585.36	4017.34
					4min	8657.72	4568.17	5188.71	3825.85	3932.16	3468.17	7419.88	3625.85
						7202.82	4121.36	5361.53	3414.25	4388.56	3421.36	7418.48	3414.25
						6600.97	3628.03	5389.01	2698.75	4323.98	3328.03	7090.01	2898.75
					6min	6345.53	3358.05	5298.92	2817.66	5124.24	3358.05	7002.44	2817.66
						5555.96	2771.14	5461.9	2832.9	6857.25	3130.37	6719.6	2816.7
						5421.87	2649.46	5057.6	2789.28	6946.75	2930.23	6570.28	2854.36
					8min	5451.95	2597.03	5683.96	3504.63	7379.5	3248.85	5501.97	3102.16
						5462.23	2530.77	5993.13	3181.17	7730.26	3168.43	5434.91	2800.73
						5189.49	2569.73	5651.07	3330.1	7710.14	3191.99	5259.95	3007.07
					10min	5045.62	2274.62	5650.65	2726.42	6900.62	2781.79	4414.81	2352.95
						4839.57	1950.47	5599.55	2195.34	6068.82	2245.3	4388.13	1940.23
						4710.06	1973.02	5483.66	2273.21	5697.65	2251.1	5198.89	2014.05
					12min	4590.51	1982.01	5508.44	2513.81	5050.64	2381.02	4207.38	2144.16
						4466.52	1918.46	5424.76	2368.19	5191.17	2142.23	4208.5	2063.43
						4801.12	1720.34	5219.65	1996.48	4998.7	1884.44	4077.14	1763.28
					14min	4640.28	1561.6	5402.92	1903.87	4959	1795.1	5111.04	1650.27
						4368.02	1377.01	5238.57	1621.97	4239.87	1401.3	5075.79	1469.51
						4386.01	1440.02	5117.18	1674.49	3945.35	1407.25	5027.01	1501.21
					16min	4373.04	1470.62	5211.32	1669.63	3927.36	1440.8	5112.24	1527.03
						4000.44	1437.5	5019.73	1658.39	3363.78	1323.73	4916.24	1553.29
						4236.44	1370.41	5219.59	1572.25	3358.28	1244.9	5193.01	1478.8
					18min	4083.33	1366.16	5509.52	1581.45	3233.61	1175.91	5436.92	1495.03
						4117.98	1277.16	5589.56	1440.88	2898.32	1009.08	5458.39	1357.94
						3720.56	1240.43	5280.69	1436.75	2256.92	919.108	5154.93	1351
					20min	3612.07	1229.01	5017.19	1437.5	2014.87	923.486	5017.83	1349.84
						3596.04	1345.26	5125.53	1505.92	1836.27	911.704	5081.85	1448.82
						3805.02	1177.68	5240.24	1343.9	1883.49	813.8	5285.13	1297.9
					22min	3753.81	1198.91	5421.43	1373.67	1568.22	750.34	5367.88	1325.78
						3853.32	1268.2	5416.92	1439.04	1656.69	809.503	5316.58	1383.18
						3848.52	1119.65	5353.4	1264.36	1595.3	703.607	5404.98	1222.11
NORMALIZED	Total Vasa			Red Vasa				Red Vasa
Time	V3A-G	A4A-G	Time	V3A+1A-R	A 4A+2A-R		Time	V3-R	A 4A-R
Pre
0min	1.00007	1.00004	0min	1	1		0min	1.00025	1.00005
	0.939936	0.788362		1.02537	1.02555			0.946366	0.902878
	0.926103	0.753455		1.07757	1.10933			1.01314	0.969399
2min	1.0975	0.744149	2min	1.03689	1.10425		2min	0.830882	0.758527
	1.46868	0.714092		0.976032	1.07996			0.670638	0.625478
	1.48785	0.698223		0.920776	1.02624			0.672371	0.649275
4min	1.58053	0.584694	4min	0.878908	0.926234		4min	0.711176	0.691218
	1.65566	0.577568		0.867045	0.87218			0.639855	0.665193
	1.65135	0.558975		0.843392	0.740493			0.562857	0.568434
6min	1.47797	0.469161	6min	0.851002	0.719778		6min	0.536171	0.532003
	1.29981	0.466326		0.793303	0.719533			0.478284	0.473728
	1.22032	0.552486		0.742582	0.729153			0.450194	0.483948
8min	1.08174	0.447118	8min	0.823327	0.792456		8min	0.430346	0.492272
	1.11184	0.447237		0.802948	0.715453			0.425247	0.50074
	1.07061	0.433277		0.808918	0.768165			0.401702	0.476724
10min	0.847932	0.43688	10min	0.704965	0.601067		10min	0.381096	0.44972
	0.822417	0.433134		0.569006	0.495638			0.361136	0.405524
	0.759339	0.42795		0.570476	0.514494			0.334262	0.371052
12min	0.734067	0.437008	12min	0.6034	0.547731		12min	0.335569	0.370676
	0.72045	0.522449		0.542887	0.527108			0.302182	0.370348
	0.719271	0.445591		0.477558	0.450435			0.302808	0.353933

## Sheet: Fig3a-c_Ve1
Time	A2A-G	A2A-R	V3A-G	V3A-R	Normalized	Time	A2A-G	A2A-R	V3A-G	V3A-R
0min	32127.5	3238.86	30245.2	4220.57		0min	1.00001	1.00027	1.00001	1.00013
	32262.7	4688.95	33057.8	4280.83			1.00422	1.4481	1.093	1.01441
	22098.1	5485.5	30767.2	4569.4			0.687836	1.6941	1.01727	1.0828
	21876.2	5275.38	29331.9	4325.77			0.680929	1.62921	0.969809	1.02506
	19973	5164.88	30650.6	4300.36			0.62169	1.59508	1.01341	1.01904
3min	19625.3	5095.82	26216.2	4395.16		3min	0.610866	1.57376	0.866796	1.04151
	20997.7	4936.89	25778	4182.61			0.653585	1.52467	0.852306	0.991139
	21123.6	4974.51	24656	4123.52			0.657502	1.53629	0.81521	0.977138
	19100.5	4982.07	20039.3	3836.57			0.594532	1.53863	0.662565	0.90914
	19029.8	4959.51	20312.3	3982.75			0.592331	1.53166	0.671593	0.943781
6min	16147.6	4870.19	19081.1	3964.75		6min	0.502618	1.50407	0.630884	0.939514
	16271.6	4778.27	19297.4	3802.09			0.506478	1.47569	0.638036	0.90097
	16829	4717.9	19394.8	3881.39			0.523826	1.45704	0.641257	0.919762
	16050.7	4619.6	19170.2	3869.77			0.499603	1.42668	0.633831	0.917008
	16333.1	4467.65	19827	3836.41			0.508393	1.37976	0.655546	0.909102
9min	17859.4	4381.46	19221	3775.48		9min	0.5559	1.35314	0.635509	0.894663
	17550.3	4423.89	19521.3	3746.85			0.546277	1.36624	0.645439	0.88788
	16118.7	4529.01	18146.4	3706.16			0.501717	1.39871	0.599979	0.878237
	16123.8	4402.92	19114.3	3684.2			0.501877	1.35977	0.631982	0.873032
11min	16163.9	4462.62	19172	3705.26		11min	0.503124	1.3782	0.63389	0.878023

## Sheet: Fig3a-c_Ve2
ROI ID	Average:CH1_Projection	Average:CH2_Projection	Time	Time	1A-R	2A-R
1A	11547.8	2575.16	0	0min	1.00006	1.00006
1A	13045.8	4082.49	36.0624		1.58543	1.22507
1A	12030.7	4093.56	81.3631		1.58973	1.14584
1A	10769.4	4005.71	117.135	2min	1.55561	1.04477
1A	9624.88	3812.67	152.906		1.48065	1.09903
1A	8550.19	3785.81	188.678		1.47022	1.06246
1A	9125.54	3619.35	224.45	4min	1.40557	1.04993
1A	8615.5	3478.03	260.221		1.35069	1.04298
1A	7708.78	3267.65	295.993		1.26899	1.00925
1A	7265.77	3173.98	331.765	6min	1.23261	0.99147
1A	6541.68	3152.22	367.536		1.22416	0.956784
1A	6144.55	3096.68	403.308		1.20259	0.917743
1A	5786.58	2994.01	439.08	8min	1.16272	0.874307
1A	5164.03	2840.2	474.851		1.10299	0.836508
2A	11924.3	2597.15	0
2A	21489.2	3181.5	36.0624
2A	18841.1	2975.74	81.3631
2A	16655.1	2713.26	117.135
2A	12878.5	2854.18	152.906
2A	10551.6	2759.21	188.678
2A	9708.89	2726.66	224.45
2A	8308.82	2708.63	260.221
2A	7056.18	2621.02	295.993
2A	7160.31	2574.85	331.765
2A	6924.5	2484.77	367.536
2A	6639.05	2383.38	403.308
2A	6297.03	2270.57	439.08
2A	5947.77	2172.41	474.851

## Sheet: Fig3a-c_Ve3
ROI ID	Average:CH1_Projection	Average:CH2_Projection	Time	Time	1A-R	2A-R
1A	11547.8	2575.16	0	0min	1.00006	1.00006
1A	13045.8	4082.49	36.0624		1.58543	1.22507
1A	12030.7	4093.56	81.3631		1.58973	1.14584
1A	10769.4	4005.71	117.135	2min	1.55561	1.04477
1A	9624.88	3812.67	152.906		1.48065	1.09903
1A	8550.19	3785.81	188.678		1.47022	1.06246
1A	9125.54	3619.35	224.45	4min	1.40557	1.04993
1A	8615.5	3478.03	260.221		1.35069	1.04298
1A	7708.78	3267.65	295.993		1.26899	1.00925
1A	7265.77	3173.98	331.765	6min	1.23261	0.99147
1A	6541.68	3152.22	367.536		1.22416	0.956784
1A	6144.55	3096.68	403.308		1.20259	0.917743
1A	5786.58	2994.01	439.08	8min	1.16272	0.874307
1A	5164.03	2840.2	474.851		1.10299	0.836508
2A	11924.3	2597.15	0
2A	21489.2	3181.5	36.0624
2A	18841.1	2975.74	81.3631
2A	16655.1	2713.26	117.135
2A	12878.5	2854.18	152.906
2A	10551.6	2759.21	188.678
2A	9708.89	2726.66	224.45
2A	8308.82	2708.63	260.221
2A	7056.18	2621.02	295.993
2A	7160.31	2574.85	331.765
2A	6924.5	2484.77	367.536
2A	6639.05	2383.38	403.308
2A	6297.03	2270.57	439.08
2A	5947.77	2172.41	474.851

[truncated: 12 more sheets: Fig3a-cAe1, Fig3a-c_Ae2, Fig3a-c_Ae3, Fig3d-f_e1, Fig3d-f_e2, Fig3d-f_e3, Figs 4, Fig5, Fig6, Fig7a-b, Fig7c-d, Fig. S5 & S9_IB blots]
